# Supplementary material for: Linking Metallic Micronutrients and Toxic Xenobiotics to Atherosclerosis and Fatty Liver Disease—Postmortem ICP-MS Analysis of Selected Human Tissues
Source: Nutrients. 2023 Aug 4;15(15):3458. doi: 10.3390/nu15153458 (PMC10420647; doi:10.3390/nu15153458)
Supplement: Supplementary file 1 [file nutrients-15-03458-s001.zip]

Archive with 3 entries (3 files):
- Figure S1 .pdf
- Table S1.pdf
- Table S2 .pdf
